# Supplementary material for: Associations between Microglia and Astrocytic Proteins and Tau Biomarkers across the Continuum of Alzheimer’s Disease
Source: Int J Mol Sci. 2024 Jul 9;25(14):7543. doi: 10.3390/ijms25147543 (PMC11277045; doi:10.3390/ijms25147543)
Supplement: Supplementary file 1 [file ijms-25-07543-s001.zip]

Archive with 1 entries (1 files):
- ijms-3055816-supplementary.pdf
